# Supplementary material for: Differential ABC transporter expression during hematopoiesis contributes to neutrophil-biased toxicity of Aurora kinase inhibitors
Source: Nat Commun. 2022 Oct 12;13:6021. doi: 10.1038/s41467-022-33672-4 (PMC9556712; doi:10.1038/s41467-022-33672-4)
Supplement: Supplementary file 4 — Source Data [file 41467_2022_33672_MOESM4_ESM.xlsx]

## Sheet: Fig. 2a
	CD34+												Neut												Ery
Ctrl	96.6	92.8	110.6	84.5	108	107.5	89.7	100.4	109.9	119.8	95.7	84.5	97	98.5	104.5	90.6	105	104.4	95.1	101	103.8	109.2	99	91.7	100.3	94.8	105	107.4	100.7	91.9	93.5	102	104.5	104.9	95.6	99.5
AZD	80.4	84.7	102.2	89.9	90.8	101.1	103.1	108	96.2	123	112	128.2	46.7	46.9	54.7	23.2	24.2	24.4	76.6	71.5	60.1	14.3	13.4	13.8	91.1	92.3	104.5	83.1	81.6	78.1	106.7	103.9	103.2	113.6	91.8	96.8

## Sheet: Fig. 2b
	CD34+												Neut												Ery
Ctrl	32.37	31.73	31.6	24.66	24.51	29.38	26.45	28.27	30.44	36.443	45.561	44.658	23.38	24.86	23.95	24.63	28.28	28.54	20.88	19.48	18.99	26.947	31.479	20.518	28.97	30.23	29.17	32.27	36.44	33.81	32.87	35.14	35.58	30.971	36.164	33.185
AZD	29.64	28.05	29.45	35.85	30.34	30.01	35.11	34.68	37.59	28.339	30.278	27.808	59.82	60.43	60.43	71.26	74.1	74.08	53.84	59.23	62.62	66.199	68.161	68.338	31.69	32.17	30.16	23.65	27.48	24.78	28.1	31.02	31	37.661	48.675	49.351

## Sheet: Fig. 2c
	CD34+												Neut												Ery
Ctrl	89.09	137.82	73.1	20.11	186.96	92.93	89.85	103.96	106.19	85.06	89.04	125.9	96.18	114.5	89.31	100	89.13	110.87	102.44	95.12	102.44	101.59	104.34	94.08	72.26	105.11	122.63	82.35	105.88	111.76	102.7	94.59	102.7	95.37	98.46	106.17
AZD	116.5	67.01	75.38	65.22	119.02	95.11	70.54	76.49	99.5	40.64	48.7	44.28	0.55	1.11	1.06	1.27	0	0	1.38	0.94	1.49	0	0	0	131.39	116.06	116.06	67.06	65.88	71.76	108.11	94.59	113.51	75.02	90.21	94.29

## Sheet: Fig. 3a
	CD15+			CD71+			CD15- CD71-
Ctrl	111.491	117.378	126.704	114.988	166.152	171.554	145.087	150.658	161.718
AZD	4.818	5.33	5.049	106.923	141.405	157.541	128.935	111.441	115.945

## Sheet: Fig. 3b
	CD15+			CD71+			CD15- CD71-
Ctrl	1.81	1.73	1.82	2.13	2.11	2.26	1.7	1.61	1.67
AZD	0.25	0.56	0.1	1.94	2.31	2.46	1.17	1.09	1.22

## Sheet: Fig. 4a
LEFT PANEL	Neutrophils						Erythroid						CD34+
0.1	92.7	98.7	108.5	97.1	102.7	100.2	95.3	98.5	106.3	97.3	104.3	98.3	91	99	109.9	98	101	101
10	90.8	97.5	100.2	89.4	84.8	87.9	97.9	102.1	100.8	102.8	95.8	100.3	93.6	102.7	104.6	112.3	110.2	106.7
42	34.1	39.1	43.5	40.7	39.7	39	92.9	94.4	102.1	98	91	87.9	87.3	104.4	117.6	100.4	99.7	104.8
100	34.1	40.5	40.5	37	37.7	37.2	70.1	78.8	71.9	46.6	48.3	46.4	59.6	72.5	69.5	60.8	68.1	61.7
250	34.6	42.1	45.4	35.6	37.8	37	28.8	31.8	33.4	18.2	18.6	17.4	34.1	40.4	43.2	33.9	36.1	36
500	33.3	39.8	44.2	36	39.4	39.4	19.7	23	25.1	17.3	18.9	17.7	24.1	29.3	32	27.6	32	29.4
1000	34.2	40.5	41.7	35.5	39	37.1	20.2	23.4	24.7	17.1	18.3	17.1	25.2	29.9	29.1	25.4	31	27.6
5000	33.1	40.3	44.4				21.7	25.8	26.5				29.1	34.3	37.7
RIGHT PANEL	Neutrophils						Erythroid						CD34+
0.1	105.1	107	87.9	104.2	102.1	93.8	102.8	95.3	101.9	104.3	99.1	96.6	89.3	132	78.7	81.7	106.3	112
10	74.5	84.1	80.3	81.3	83.3	89.6	92	87.8	97	94.9	87.2	89.7	129.9	90.8	114.6	116.9	90.8	83.8
42	1.3	1.9	0.6	4.6	0	3.3	99.4	101.1	104.4	87.2	95.7	99.1	116.2	128.9	106.7	111.3	97.9	70.4
100	2.3	1.5	0.8	1.6	0	0	91.2	91.2	76.2	85.5	83.8	80.3	88.7	81.3	80.8	81	104.9	18.3
250	0	0.6	0	0	0.6	0	34.8	28.2	29.8	20.5	17.9	27.4	24.8	40.1	20.1	21.8	33.1	0
500	0	0	0	0.6	1.2	0	1.2	3.1	4.1	0	2.9	0	0	0	0	0	0	0
1000	0	0	0	0	0	0	0	0	0	0	0	0	0	0	0	0	0	0
5000	0	0	0				0	0	0				0	0	0

## Sheet: Fig. 5a
LEFT PANEL	Neutrophils						CD34+						Erythroid
ABCB1	0.007233	0.007985	0.007893	0.004568	0.004706	0.004808	0.922941	1.013	1.06958	0.999298	0.985355	1.01557	0.028549	0.028893	0.027559	0.015414	0.014611	0.015405
MIDDLE PANEL	Neutrophils						CD34+						Erythroid
ABCC1	0.495602	0.524218	0.534017	0.463058	0.457514	0.481414	0.960928	1.00843	1.03196	0.977594	1.0061	1.01672	0.452163	0.388111	0.372441	0.511502	0.501435	0.524849
RIGHT PANEL	Neutrophils						CD34+						Erythroid
ABCG1	0.054468	0.059418	0.057146	0.050832	0.054874	0.055218	0.894811	1.05618	1.05811	0.942172	1.01594	1.04472	7.57656	7.07263	8.03476	8.64127	9.71511	10.948

## Sheet: Fig. 6a
	Neutrophils						Erythroid
- -	101.2	94.1	104.7	103.7	79.4	116.9	99.4	95.6	105	109	94.8	96.2
+ -	2	3.4	0	1.5	0.5	2.2	92.8	93.8	95.6	104.8	104.8	105.5
+ B1	1.2	0.9	0.8	1	1.5	0.5	74.1	90	93.8	94.8	110.5	104
+ C1	2.8	3.2	3.7	0.7	0.5	1.7	30.9	43.1	41.3	74.8	71.3	84.8
+ G2	9.6	8	4.6	0.5	2.1	1.8	5	13.1	9.4	60.6	59.9	65.6
+ All	0	0	0	0	0	0	0	0	0	10	7.1	10.7

## Sheet: Fig. 6b
TOP PANEL	Neutrophils
- -	95.3	102.1	102.6	93.8	104.5	101.8
+ -	37.9	40.1	39.3	53.3	53.6	53.4
+ B1	23.9	24.1	17.5	33.9	37.2	39
+ C1	30.9	32.4	34	53.2	52.8	51.7
+ G2	31.8	33.1	34	52	52.3	48.9
+ All	26.3	28.9	30.9	48.8	49.1	49.7
MIDDLE PANEL	Erythroid
- -	94.4	103.5	102.1	92.8	102.7	104.5
+ -	78.8	88.7	87.9	99.2	99.4	101.8
+ B1	82.3	78.4	66.9	69.1	77.5	82.2
+ C1	28.9	31.8	33.2	59.1	58.2	55.6
+ G2	22.4	24.4	25.8	47.4	46.6	43.2
+ All	10.8	11.6	12.7	23	23.2	21.1
BOTTOM PANEL	CD34+
- -	81.1	106.1	112.8	87.6	109.1	103.3
+ -	77.1	97.9	89.7	91.2	97.8	100.4
+ B1	34.2	33.9	24.8	41.6	51.5	58.5
+ C1	60.1	77.7	90.6	82.1	82.2	77.9
+ G2	59.7	81.8	92	79.3	84.6	80.8
+ All	15.9	19.5	22.9	23.3	25.6	27

## Sheet: Fig. 7a
		- -						Dan -						Dan +						Toz -						Toz +
TOP PANEL	Neut	97.2	100	102.8	104.5	100.6	94.9	53.2	61.5	61.8	44.3	44.8	40.4	43.4	46.8	49.6	46.3	38.8	39.5	54.7	59.7	61.3	51.2	52	49.3	47.5	51.8	44	49.9	49.3	44.3
MIDDLE PANEL	Ery	98.7	99.8	101.5	109.7	98.6	91.7	111.1	128.6	134.7	111.6	106.6	97.7	65.2	70.1	75.5	68.3	57.7	58.3	83.9	95.6	99.3	91.9	93.2	89.4	58.7	69.2	57.9	64.3	60.4	57.1
BOTTOM PANEL	CD34+	97.1	99.7	103.2	105	95.2	99.8	98.8	111.8	115.9	103.9	101.2	101.9	46.3	49.4	58.5	48.5	47.4	54.8	75.8	84.5	87.8	84.9	94.3	104.1	47.7	47.7	43	56.3	55	54.8

[truncated: 5 more sheets: Supplementary Table, Supp. Fig 3b, Supp. Fig 3c, Supp. Fig 5, Supp. Fig 6]
